# Supplementary material for: Screening of Antimicrobial Activities and Lipopeptide Production of Endophytic Bacteria Isolated from Vetiver Roots
Source: Microorganisms. 2022 Jan 19;10(2):209. doi: 10.3390/microorganisms10020209 (PMC8876289; doi:10.3390/microorganisms10020209)
Supplement: Supplementary file 1 [file microorganisms-10-00209-s001.zip]

Archive with 1 entries (1 files):
- microorganisms 1536927-supplementary materials.pdf
